# Supplementary material for: Diversity of Pectobacteriaceae Species in Potato Growing Regions in Northern Morocco
Source: Microorganisms. 2020 Jun 13;8(6):895. doi: 10.3390/microorganisms8060895 (PMC7356628; doi:10.3390/microorganisms8060895)
Supplement: Supplementary file 1 [file microorganisms-08-00895-s001.zip]

Archive with 3 entries (2 files):
- microorganisms-802802-si-proof-done/
- microorganisms-802802-si-proof-done/figS1.pdf
- microorganisms-802802-si-proof-done/Table S1 to S7 VF.xlsx
