# Supplementary material for: Diversity of Pectobacteriaceae Species in Potato Growing Regions in Northern Morocco
Source: Microorganisms. 2020 Jun 13;8(6):895. doi: 10.3390/microorganisms8060895 (PMC7356628; doi:10.3390/microorganisms8060895)
Supplement: Supplementary file 1 [file microorganisms-08-00895-s001.zip › microorganisms-802802-si-proof-done/Table S1 to S7 VF.xlsx]

## Sheet: Suplementary tables
Diversity of Pectobacteriaceae Species in Potato Growing Regions in Northern Morocco
S. Oulghazi1-2, M. Moumni1, K. Robic2-3, S. Sarfraz2, S. Khayi4, C. Lopez-Roques5, C. Vandecastelee5, D. Faure2*
1 Department of Biology, Faculty of Sciences, Moulay Ismaïl University, Meknes, Morocco.
2 Institute for Integrative Biology of the Cell (I2BC), CEA CNRS University Paris-Saclay, Gif-sur-Yvette, France.
3 National Federation of Seed Potato Growers (FN3PT-RD3PT), Paris, France.
4 Department of Plant Pathology, Faculty of Agriculture, University of Agriculture Faisalabad, Pakistan.
5 Biotechnology Research Unit, National Institute for Agronomic Research (INRA), Morocco.
6 INRA, US 1426, GeT-PlaGe, Genotoul, Castanet-Tolosan, France.
TableS1 : Primers used in this study
Table S2: Strains of Pectobacterium and Dickeya isolated from different regions in Morocco
Table S3-1: Strain-specific region number 1 identified by Mauve
Table S3-2: Strain-specific region number 2 identified by Mauve
Table S3-3: Strain-specific region number 3 identified by Mauve
Table S3-4: Strain-specific region number 4 identified by Mauve
Table S3-5: Strain-specific region number 5 identified by Mauve
Table S3-6: Strain-specific region number 6 identified by Mauve
Table S4: Secondary metabolite gene clusters identified with antismath
Table S5: Prophage in Dickeya dianthicola identified using Phaster
Table S6: CRISPR identifaction in Dickeya dianthicola using CRISPER Finder
Table S7: Resistome genes identified in Dickeya dianthicola genomes

## Sheet: Table S1
TableS1 : Primers used in this study
Primers	Sequence (5'_3')	Product size	References	Taxon
ADE1	GATCAGAAAGCCCGCAGCCAG AT	420 bp	Nasser et al. 1996	Dickeya sp.
ADE2	CTGTGGCCGATCAGGATGGTTTTGTCGTGC
Y1	TTACCGGACGCCGAGCTGTGGCGT	434 bp	Darrasse et al. 1994	Pectobacterium sp.
Y2	CAGGAAGATGTCGTTATCGCGAGT
gapA-7-F	ATCAAAGTAGGTATCAACGG	932 bp	Cigna et al. 2017	Pectobacterium sp.
gapA-938-R	TCRTACCARGAAACCAGTT			and Dickeya sp.

## Sheet: Table S2
Table S2: Strains of Pectobacterium and Dickeya isolated from different regions in Morocco.
Isolate	Species(a)	Potato variety	Year of isolation	Township	Region	Seed origine	water	Accession number of gapA
S4.16.03.1A	Pb	Désirée	2016	Bouselham	Larache	imported	Dam	MK069464
S4.16.03.3H	Pv	Désirée	2016	Bouselham	Larache	imported	Dam	MH822457
S4.16.03.3G	Pv	Désirée	2016	Bouselham	Larache	imported	Dam	MH822448
S4.16.03.3K	Pv	Désirée	2016	Bouselham	Larache	imported	Dam	MH822460
S4.16.03.3M	Pv	Désirée	2016	Bouselham	Larache	imported	Dam	MH822459
S4.16.03.3A	Pp	Désirée	2016	Bouselham	Larache	imported	Dam	MH765340
S4.16.03.3O	Pv	Désirée	2016	Bouselham	Larache	imported	Dam	MH822447
S4.16.03.3N	Pv	Désirée	2016	Bouselham	Larache	imported	Dam	MH822449
S4.16.03.3R	Pv	Désirée	2016	Bouselham	Larache	imported	Dam	MH822456
S4.16.03.3S	Pv	Désirée	2016	laksser Lakbir	Larache	imported	Dam	MH822455
S4.16.03.3B	Pv	Désirée	2016	laksser Lakbir	Larache	imported	Dam	MH822464
S4.16.03.3C	Pv	Désirée	2016	laksser Lakbir	Larache	imported	Dam	MH822452
S4.16.03.1B	Pb	Désirée	2016	laksser Lakbir	Larache	imported	Dam	MK423201
S4.16.03.1D	Pb	Spunta	2016	laksser Lakbir	Larache	imported	Dam	MN167061
S4.16.03.3J	Pv	Spunta	2016	laksser Lakbir	Larache	Local production	Dam	MH822454
S4.16.03.3I	Pv	Spunta	2016	laksser Lakbir	Larache	Local production	Dam	MH822450
S4.16.03.3Q	Pv	Spunta	2016	laksser Lakbir	Larache	Local production	Dam	MH822465
S4.16.03.3P	Pv	Spunta	2016	laksser Lakbir	Larache	Local production	Dam	MH822463
S4.16.03.1C	Pb	Spunta	2016	laksser Lakbir	Larache	Local production	Dam	MK069465
S4.16.03.1E	Pb	Spunta	2016	laksser Lakbir	Larache	Local production	Dam	MK069451
S4.16.03.3F	Pv	Spunta	2016	laksser Lakbir	Larache	imported	Dam	MH822446
S4.16.03.3E	Pv	Spunta	2016	laksser Lakbir	Larache	imported	Dam	MH822453
S4.16.03.2B	Pp	Kuroda	2016	laksser Lakbir	Larache	imported	Dam	MH765341
S4.16.03.2A	Pv	Kuroda	2016	laksser Lakbir	Larache	imported	Dam	MH822461
S4.16.03.3U	Pv	Kuroda	2016	laksser Lakbir	Larache	imported	Dam	MH822451
S4.16.03.3V	Pv	Kuroda	2016	laksser Lakbir	Larache	imported	Dam	MH822462
S4.16.03.3T	Pv	Kuroda	2016	laksser Lakbir	Larache	imported	Dam	MH822458
S1.16.01.3F	Pb	Kuroda	2016	Mejat	Meknes	unknown	Well	MK069463
S1.16.01.3E	Pb	Kuroda	2016	Mejat	Meknes	unknown	Well	MK069449
S1.16.01.3B	Pb	Kuroda	2016	Mejat	Meknes	unknown	Well	MK069460
S1.16.01.3N	Pb	Kuroda	2015	Mejat	Meknes	imported	Well	MK069450
S1.16.01.3K	Pb	Kuroda	2015	Mejat	Meknes	imported	Well	MK069445
S1.16.01.3G	Pb	Kuroda	2015	Mejat	Meknes	imported	Well	MK069455
S1.16.01.3A	Pb	Kuroda	2015	Mejat	Meknes	imported	Well	MK069452
S1.16.01.2A	Pb	Kuroda	2015	Mejat	Meknes	unknown	Well	MK069456
S1.16.01.4D	Pb	Kuroda	2015	Mejat	Meknes	unknown	Well	MK423199
S1.16.01.3M	Pb	Rudolph	2016	Bredia	Meknes	imported	Well	MN167062
S1.16.01.4A	Pb	Rudolph	2016	Bredia	Meknes	imported	Well	MN167063
S1.16.01.4B	Pb	Rudolph	2016	Bredia	Meknes	imported	Well	MN167064
S1.16.01.1B	Pb	Rudolph	2016	Bredia	Meknes	imported	Well	MN167065
S1.16.01.2H	Pb	Rudolph	2016	Bredia	Meknes	unknown	Well	MN167066
S1.16.01.1A	Pb	Rudolph	2016	Bredia	Meknes	unknown	Well	MN167067
S1.16.01.2B	Pb	Rudolph	2016	El hajeb	Meknes	unknown	Well	MK069441
S1.16.01.2J	Pb	Rudolph	2015	El hajeb	Meknes	unknown	Well	MK069461
S1.15.11.2C	Pb	Rudolph	2015	El hajeb	Meknes	unknown	Well	MK069454
S1.15.11.2B	Pb	Rudolph	2015	El hajeb	Meknes	unknown	Well	MK069458
S1.16.01.1I	Pb	Rudolph	2015	El hajeb	Meknes	unknown	Well	MK069440
S1.16.01.1F	Pb	Rudolph	2015	El hajeb	Meknes	unknown	Well	MN167069
S1.16.01.1E	Pb	Rudolph	2015	El hajeb	Meknes	unknown	Well	MK069447
S1.16.01.1D	Pb	Spunta	2016	El hajeb	Meknes	Local production	Well	MN167070
S1.15.11.2D	Pb	Spunta	2016	El hajeb	Meknes	Local production	Well	MK069466
S1.16.01.1G	Pb	Spunta	2016	El hajeb	Meknes	Local production	Well	MK069440
S1.16.01.1C	Pb	Spunta	2016	Boufekran	Meknes	Local production	Well	MK069457
S1.16.01.4F	Pb	Spunta	2016	Boufekran	Meknes	Local production	Well	MK069444
S1.16.01.3H	Pb	Spunta	2016	Boufekran	Meknes	Local production	Well	MK069448
S1.16.01.2L	Pb	Liseta	2016	Boufekran	Meknes	Local production	Well	MK069459
S1.15.11.1A	Pb	Liseta	2016	Boufekran	Meknes	Local production	Well	MK069469
S1.15.11.2A	Pb	Liseta	2016	Boufekran	Meknes	Local production	Well	MK069462
S1.16.01.3J	Pb	Liseta	2016	Boufekran	Meknes	Local production	Well	MK069443
S1.15.11.1B	Pb	Liseta	2016	Boufekran	Meknes	Local production	Well	MK069453
S1.16.01.2C	Pb	Liseta	2016	Boufekran	Meknes	Local production	Well	MK423180
S1.16.01.3O	Pb	Liseta	2016	Boufekran	Meknes	Local production	Well	MK423178
S1.16.01.2E	Pb	Liseta	2016	Boufekran	Meknes	Local production	Well	MK423174
S1.16.01.3D	Pb	Liseta	2016	Boufekran	Meknes	Local production	Well	MK423177
S1.16.01.2D	Pb	Liseta	2016	Boufekran	Meknes	Local production	Well	MK432172
S1.16.01.2G	Pb	Liseta	2016	Boufekran	Meknes	Local production	Well	MK423175
S1.16.01.2F	Pb	Liseta	2016	Boufekran	Meknes	Local production	Well	MK423172
S1.16.01.4C	Pb	Liseta	2016	Boufekran	Meknes	Local production	Well	MK423173
S1.16.01.1H	Pb	Liseta	2016	Boufekran	Meknes	Local production	Well	MK423176
S4.16.03.P2.18	Ddi	unknown	2016	Bouselham	Larache	imported	Dam	MH756014
S4.16.03.P2.3	Ddi	unknown	2016	Bouselham	Larache	imported	Dam	MH756015
S4.16.03.P2.8	Ddi	unknown	2016	Bouselham	Larache	imported	Dam	MH756016
S4.16.03.P2.5	Ddi	unknown	2016	Bouselham	Larache	imported	Dam	MH756017
S4.16.03.P1.1	Ddi	unknown	2016	Bouselham	Larache	imported	Dam	MH756018
S4.16.03.P2.13	Ddi	unknown	2016	Bouselham	Larache	imported	Dam	MH756019
S4.16.03.P2.10	Ddi	unknown	2016	Bouselham	Larache	imported	Dam	MH756020
S4.16.03.P2.15	Ddi	unknown	2016	Bouselham	Larache	imported	Dam	MH756021
S4.16.03.P2.14	Ddi	unknown	2016	Bouselham	Larache	imported	Dam	MH756022
S4.16.03.P1.2	Ddi	unknown	2016	Bouselham	Larache	imported	Dam	MH756023
S4.16.03.P2.4	Ddi	unknown	2016	Bouselham	Larache	imported	Dam	MH756024
S4.16.03.P2.21	Ddi	unknown	2016	Bouselham	Larache	imported	Dam	MH756025
LAR(=S4).16.03.LID	Ddi	unknown	2016	Bouselham	Larache	imported	Dam	MH756026
S4.16.03.P2.11	Ddi	unknown	2016	Bouselham	Larache	imported	Dam	MH756027
S4.16.03.P2.12	Ddi	unknown	2016	Bouselham	Larache	imported	Dam	MH756028
S4.16.03.P2.7	Ddi	unknown	2016	Bouselham	Larache	imported	Dam	MH756029
S4.16.03.P2.9	Ddi	unknown	2016	Bouselham	Larache	imported	Dam	MH756030
S4.16.03.P2.16	Ddi	unknown	2016	Bouselham	Larache	imported	Dam	MH756031
S4.16.03.P2.6	Ddi	unknown	2016	Bouselham	Larache	imported	Dam	MH756032
S4.16.03.P2.17	Ddi	unknown	2016	Bouselham	Larache	imported	Dam	MH756033
S1-A74	Pb	Désirée	2017	Bouderbala	Larache	imported	Well	MK423197
S1-A71	Pb	Désirée	2017	Bouderbala	Larache	imported	Well	MK423194
S2-A72	Pb	Désirée	2017	Guigo	Guigo	Local production	Well	MK423183
S1-A73	Pb	Désirée	2017	Bouderbala	Meknes	imported	Well	MK423196
S2-A68	Pb	Désirée	2017	Guigo	Guigo	Local production	Well	MK423187
S1-A67	Pb	Rudolph	2017	Lemhaya	Meknes	imported	Well	MN167068
S1-A50	Pb	Rudolph	2017	Lemhaya	Meknes	imported	Well	MK423182
S1-A69	Pb	Rudolph	2017	Lemhaya	Meknes	imported	Well	MK423188
S2-A52	Pb	Rudolph	2017	Lemhaya	Meknes	imported	Well	MK423186
S1-A53	Pb	Rudolph	2017	Guigo	Guigo	imported	Well	MK423184
S2-A54	Pb	Rudolph	2017	Guigo	Guigo	Local production	Well	MK423198
S2-A70	Pb	Rudolph	2017	Guigo	Guigo	Local production	Well	MK423200
S2-A77	Pb	Rudolph	2017	Guigo	Guigo	Local production	Well	MK423185
S2-A78	Pb	Rudolph	2017	Guigo	Guigo	Local production	Well	MK423189
S2-A75	Pb	Rudolph	2017	Guigo	Guigo	Local production	Well	MK423195
S2-A28	Pb	Manitou	2017	Guigo	Guigo	Local production	Well	MK423191
S4-A17	Pv	Manitou	2017	Laouamra	Larache	imported	Dam	MH822466
S4-A18	Pp	Manitou	2017	Laouamra	Larache	imported	Dam	MH765344
S4-A19	Pp	Manitou	2017	Laouamra	Larache	imported	Dam	MH765342
S4-A29	Pv	Manitou	2017	Laouamra	Larache	imported	Dam	MH822470
S4-A1	Pb	Manitou	2017	Laouamra	Larache	imported	Dam	MK423181
S4-A4	Pv	Manitou	2017	Laouamra	Larache	imported	Dam	MH822467
S1-A14	Pc	Manitou	2017	Lemhaya	Meknes	imported	Dam	MH822468
S1-A15	Pc	Manitou	2017	Lemhaya	Meknes	imported	Dam	MH822471
S1-A16	Pc	Manitou	2017	Lemhaya	Meknes	imported	Dam	MH822469
S4-A21	Pb	Manitou	2017	Laouamra	Larache	imported	Dam	MK423190
S4-A22	Pb	Manitou	2017	Laouamra	Larache	imported	Dam	MK423193
S4-A34	Pb	Cornado	2017	Laouamra	Larache	imported	Dam	MK423192
S4-A33	Pp	Cornado	2017	Laouamra	Larache	imported	Dam	MH765345
S4-A35	Pp	Cornado	2017	Laouamra	Larache	imported	Dam	MH765343

## Sheet: Table S3-1
Table S3-1: Strain-specific region number 1 identified by Mauve
Positon according Dickeya dianthicola LAR.16.03.LID (CP038499)
Strat	End	strand	Locus-Tag	Product
875109	875363	-	E4659_04160	Transcriptional regulator
875975	876493	+	E4659_04165	Hcp family type VI secretion system effector
876658	878520	+	E4659_04170	type VI secretion system tip protein gene tssI
878597	879037	+	E4659_04175	DUF1795 domain-containing protein
879055	883245	+	E4659_04180	type IV secretion protein Rhs
883199	883807	+	E4659_04185	hypothetical protein
883859	884202	+	E4659_04190	RHS repeat-associated core domain-containing%0Aprotein
884442	884576	+	E4659_04195	methyl-accepting chemotaxis protein
884714	886315	+	E4659_04200	sigma-54-dependent Fis family transcriptional%0Aregulator
886401	888200	-	E4659_04205	relaxase
888513	888971	+	E4659_04210	hypothetical protein
889194	889268	+	E4659_04215	EamA-like transporter family protein
889403	890458	-	E4659_04220	hypothetical protein
890595	891992	-	E4659_04225	AAA family ATPase
892259	893261	+	E4659_04230	IS110 family transposase
893524	894212	+	E4659_04235	IS110 family transposase
894475	895167	+	E4659_04240	IS110 family transposase"
895476	896684	+	E4659_04245	IS256 family transposase
897057	899621	-	E4659_04250	restriction endonuclease
900441	904280	+	E4659_04255	hypothetical protein
904497	905081	-	E4659_04260	TetR/AcrR family transcriptional regulator
905213	905644	+	E4659_04265	glyoxalase
906012	907049	+	E4659_04270	IS630 family transposase
907321	907962	+	E4659_04275	hypothetical protein
908192	908521	+	E4659_04280	hypothetical protein
908619	909490	-	E4659_04285	IS3 family transposase
909875	910408	+	E4659_04290	hypothetical protein
910524	910712	+	E4659_04295	DUF3742 family protein
910769	911971	+	E4659_04300	IS256 family transposase
912007	912192	+	E4659_04305	DUF3742 family protein
912199	913722	-	E4659_04310	conjugal transfer protein TraG
913734	914084	-	E4659_04315	hypothetical protein
914081	915481	-	E4659_04320	integrating conjugative element protein
915489	916415	-	E4659_04325	TIGR03756 family integrating conjugative element%0Aprotein
916412	916870	-	E4659_04330	TIGR03757 family integrating conjugative element%0Aprotein
917022	917633	+	E4659_04335	hypothetical protein
917626	918645	+	E4659_04340	nucleotidyl transferase AbiEii/AbiGii toxin%0Afamily protein
918646	921495	-	E4659_04345	conjugative transfer ATPase
921495	921932	-	E4659_04350	TIGR03751 family conjugal transfer lipoprotein
921913	923313	-	E4659_04355	TIGR03752 family integrating conjugative element%0Aprotein
923303	924196	-	E4659_04360	TIGR03749 family integrating conjugative element%0Aprotein
924193	924873	-	E4659_04365	TIGR03746 family integrating conjugative element%0Aprotein
924870	925268	-	E4659_04370	TIGR03750 family conjugal transfer protein
925281	925640	-	E4659_04375	TIGR03745 family integrating conjugative element%0Amembrane protein
925659	925892	-	E4659_04380	TIGR03758 family integrating conjugative element%0Aprotein
925889	926269	-	E4659_04385	hypothetical protein
926396	926722	+	E4659_04390	IS3 family transposase
927643	928347	+	E4659_04395	hypothetical protein
928369	929124	+	E4659_04400	SDR family NAD(P)-dependent oxidoreductase
929121	930152	+	E4659_04405	inosamine-phosphate amidinotransferase 1
930186	930857	+	E4659_04410	2Fe-2S iron-sulfur cluster binding%0Adomain-containing protein
930860	931504	+	E4659_04415	LysE family translocator
931506	932201	+	E4659_04420	hypothetical protein
932194	932952	+	E4659_04425	MOSC domain-containing protein
933298	933408	+	E4659_04430	hypothetical protein
933593	934342	-	E4659_04435	TIGR03747 family integrating conjugative element%0Amembrane protein
934339	936498	-	E4659_04440	type IV conjugative transfer system coupling%0Aprotein TraD
936503	937042	-	E4659_04445	integrating conjugative element protein
937039	937629	-	E4659_04450	lytic transglycosylase domain-containing%0Aprotei
937611	938318	-	E4659_04455	TIGR03759 family integrating conjugative element%0Aprotein
938330	938980	-	E4659_04460	hypothetical protein
938977	939537	-	E4659_04465	integrating conjugative element protein pill%2C%0Apfgi-1
939846	941801	-	E4659_04470	ATP-dependent helicase
941798	944152	-	E4659_04475	ATP-dependent endonuclease
944785	945186	-	E4659_04480	hypothetical protein
945585	946712	-	E4659_04485	hypothetical protein
946976	947632	+	E4659_04490	integrase
947830	948930	+	E4659_04495	hypothetical protein
949221	951500	-	E4659_04500	DEAD/DEAH box helicase
951636	952745	-	E4659_04505	class I SAM-dependent methyltransferase
952815	953459	-	E4659_04510	hypothetical protein
953578	953922	-	E4659_04515	hypothetical protein
954013	954645	-	E4659_04520	DUF3275 family protein
954728	955621	-	E4659_04525	DUF3577 domain-containing protein
956125	956490	-	E4659_04530	DUF3085 domain-containing protein
956639	957436	-	E4659_04535	GTPase
957838	959226	-	E4659_04540	DNA cytosine methyltransferase
959752	961764	-	E4659_04545	DNA topoisomerase III
962236	962874	-	E4659_04550	NAD-dependent epimerase/dehydratase family%0Aprotein
963220	963573	-	E4659_04555	transcriptional regulator
963704	964129	-	E4659_04560	hypothetical protein
964577	965614	+	E4659_04565	IS630 family transposase
966294	967463	+	E4659_04570	hypothetical protein
967454	967921	+	E4659_04575	hypothetical protein
967918	969912	+	E4659_04580	DUF3732 domain-containing protein
970020	970421	-	E4659_04585	single-stranded DNA-binding protein
970512	971042	-	E4659_04590	DUF3158 family protein
971039	971857	-	E4659_04595	TIGR03761 family integrating conjugative element%0Aprotein
972041	973255	-	E4659_04600	hypothetical protein
973255	973815	-	E4659_04605	DUF2857 domain-containing protein
973827	975551	-	E4659_04610	hypothetical protein
975559	975804	-	E4659_04615	type II toxin-antitoxin system HicA family%0Atoxin
975788	976495	-	E4659_04620	ParA family protein
976529	976741	-	E4659_04625	AlpA family phage regulatory protein
977490	978773	-	E4659_04630	DUF4102 domain-containing protein

## Sheet: Table S3-2
Table S3-2: Strain-specific region number 2 identified by Mauve
Positon according Dickeya dianthicola ME23 (CP031560)
Strat	End	Strand	Locus-Tag	Product
3543727	3544248	-	DZA65_03178	hypothetical protein
3544230	3544703	-	DZA65_03179	Lysozyme RrrD
3544690	3544980	-	DZA65_03180	hypothetical protein
3544993	3546828	-	DZA65_03181	hypothetical protein
3547010	3547270	+	DZA65_03182	hypothetical protein
3547449	3548081	+	DZA65_03183	hypothetical protein
3548987	3551533	-	DZA65_03184	hypothetical protein
3551533	3553245	-	DZA65_03185	hypothetical protein
3553247	3555868	-	DZA65_03186	Soluble lytic murein transglycosylase
3555878	3556417	-	DZA65_03187	hypothetical protein
3556417	3556881	-	DZA65_03188	hypothetical protein
3556881	3559352	-	DZA65_03189	hypothetical protein
3559352	3559957	-	DZA65_03190	hypothetical protein
3559957	3560280	-	DZA65_03191	hypothetical protein
3560326	3560694	-	DZA65_03192	hypothetical protein
3560705	3561145	-	DZA65_03193	hypothetical protein
3561196	3562182	-	DZA65_03194	hypothetical protein
3562197	3562904	-	DZA65_03195	hypothetical protein
3562916	3563674	-	DZA65_03196	hypothetical protein
3563724	3564038	-	DZA65_03197	hypothetical protein
3564035	3565705	-	DZA65_03198	hypothetical protein
3565724	3565930	-	DZA65_03199	hypothetical protein
3566404	3567885	-	DZA65_03200	hypothetical protein
3567882	3568538	-	DZA65_03201	hypothetical protein
3568568	3568915	-	DZA65_03202	hypothetical protein
3569072	3569329	-	DZA65_03203	hypothetical protein
3569319	3570101	-	DZA65_03204	hypothetical protein
3570349	3571116	-	DZA65_03205	hypothetical protein
3571913	3572566	-	DZA65_03206	hypothetical protein
3572614	3573090	-	DZA65_03207	hypothetical protein
3573201	3573959	-	DZA65_03208	hypothetical protein
3573943	3574734	-	DZA65_03209	hypothetical protein
3574742	3574864	-	DZA65_03210	hypothetical protein
3574875	3575093	-	DZA65_03211	hypothetical protein
3575090	3575293	-	DZA65_03212	hypothetical protein
3575440	3575685	-	DZA65_03213	hypothetical protein
3575835	3576416	+	DZA65_03214	hypothetical protein
3576580	3576723	+	DZA65_03215	hypothetical protein
3576698	3577780	+	DZA65_03216	hypothetical protein
3577792	3578094	+	DZA65_03217	hypothetical protein
3578084	3578293	+	DZA65_03218	hypothetical protein
3578244	3579080	+	DZA65_03219	Exodeoxyribonuclease 8
3579077	3579991	+	DZA65_03220	hypothetical protein
3580037	3580297	+	DZA65_03221	hypothetical protein
3580294	3580452	+	DZA65_03222	hypothetical protein
3580449	3581117	+	DZA65_03223	hypothetical protein
3581114	3581710	+	DZA65_03224	hypothetical protein
3581707	3581910	+	DZA65_03225	hypothetical protein
3581915	3583168	-	DZA65_03226	Prophage integrase IntS

## Sheet: Table S3-3
Table S3-3: Strain-specific region number 3 identified by Mauve
Positon according Dickeya dianthicola RNS049 (CP017638)
Strat	End	Strand	Locus-Tag	Product
366129	367163	-	DDI_0385	Phage integrase
367163	367336	-	DDI_0386	hypothetical protein
367353	367475	+	DDI_0387	hypothetical protein
368171	368674	+	DDI_0388	Regulatory protein CII
368804	369238	+	DDI_0389	Tellurite resistance protein TerB
369238	369402	+	DDI_0390	hypothetical protein
369468	369623	+	DDI_0391	hypothetical protein
369636	369965	+	DDI_0392	hypothetical protein
370037	370267	+	DDI_0393	hypothetical protein
370276	370491	+	DDI_0394	Phage protein
370488	371324	+	DDI_0395	Methyl-directed repair DNA adenine methylase
371324	372238	+	DDI_0396	C-5 cytosine-specific DNA methylase famil%0Aprotein
372235	372522	+	DDI_0397	Phage protein
372519	374576	+	DDI_0398	Replication gene A protein
374718	375413	+	DDI_0399	(adenine-N6-)-methyltransferase-like protein
375575	375733	+	DDI_0400	hypothetical protein
376168	376386	+	DDI_0401	hypothetical protein
376386	377228	+	DDI_0402	hypothetical protein
377483	378547	-	DDI_0403	Phage-related capsid packaging protein
378547	380313	-	DDI_0404	Phage terminase%2C ATPase subunit
380459	381292	+	DDI_0405	Phage capsid scaffolding protein
381307	382416	+	DDI_0406	Phage major capsid protein
382419	383081	+	DDI_0407	Phage terminase%2C endonuclease subunit
383174	383638	+	DDI_0408	Phage head completion-stabilization protein
383638	383841	+	DDI_0409	Phage tail X
383845	384141	+	DDI_0410	Holin
384134	384619	+	DDI_0411	Phage lysin
384616	385050	+	DDI_0412	Cys-tRNA(Pro) deacylase YbaK
385143	385574	+	DDI_0413	Phage tail protein
385567	386010	+	DDI_0414	Phage tail completion protein
386020	387654	-	DDI_0415	hypothetical protein
387791	388324	+	DDI_0416	Baseplate assembly protein V
388324	388671	+	DDI_0417	Phage baseplate assembly protein
388668	389576	+	DDI_0418	Baseplate assembly protein J
389569	390177	+	DDI_0419	Phage tail fiber
390174	391313	+	DDI_0420	Phage tail fiber protein
391313	391936	+	DDI_0421	Tail fiber assembly protein
392030	393202	+	DDI_0422	Phage tail sheath monomer
393214	393729	+	DDI_0423	Phage major tail tube protein
393790	394092	+	DDI_0424	Tail protein
394107	394226	+	DDI_0425	hypothetical protein
394219	397056	+	DDI_0426	Phage tail length tape-measure protein
397083	397586	+	DDI_0427	Phage tape measure
397583	398692	+	DDI_0428	Gene D protein
400112	400187	-			Name=DDI_rna03;Dbxref="SEED:fig|1306405.12.rna.3";locus_tag="DDI_rna03"
400112	400187	-			ID=tRNA3;Name=DDI_rna03;Dbxref="SEED:fig|1306405.12.rna.3";locus_tag="DDI_rna03";product="tRNA-Met";note="tRNA-Met-CAT"
400112	400187	-			Parent=tRNA3
400449	402284	-	DDI_0429	RNA polymerase sigma factor RpoD
402441	404195	-	DDI_0430	DNA primase
404323	404538	-	DDI_0431	SSU ribosomal protein S21p
404785	405798	+	DDI_0432	TsaD/Kae1/Qri7 protein%2C required fo%0Athreonylcarbamoyladenosine t(6)A37 formation in tRNA
405844	406314	-	DDI_0433	Arginine pathway regulatory protein ArgR%0Arepressor of arg regulon
406805	407746	+	DDI_0434	Malate dehydrogenase
407817	408098	-	DDI_0435	Ner-like regulatory protein
408515	408673	+	DDI_0436	hypothetical protein
408882	409274	+	DDI_0437	hypothetical protein
409276	410247	-	DDI_0438	Octaprenyl diphosphate synthase
410571	410819	+	DDI_0439	LSU ribosomal protein L21p
410839	411096	+	DDI_0440	LSU ribosomal protein L27p
411134	412144	+	DDI_0441	Permease of the drug/metabolite transporte (DMT)%0Asuperfamily
412411	413586	+	DDI_0442	GTP-binding protein Obg
413690	415123	-	DDI_0443	D-alanyl-D-alanine carboxypeptidase
415388	415864	+	DDI_0444	Transcription elongation factor GreA
415988	416281	-	DDI_0445	RNA binding protein
416439	417068	+	DDI_0446	Cell division protein FtsJ%2C Ribosomal RN large%0Asubunit methyltransferase E%2C LSU rRNA Um2552
417125	419068	+	DDI_0447	Cell division protein FtsH
419150	420007	+	DDI_0448	Dihydropteroate synthase
420016	421353	+	DDI_0449	Phosphoglucosamine mutase
421652	421987	+	DDI_0450	Preprotein translocase subunit SecG (T%0A3.A.5.1.1
422042	422128	+			Name=DDI_rna04;Dbxref="SEED:fig|1306405.12.rna.4";locus_tag="DDI_rna04"
422042	422128	+			ID=tRNA4;Name=DDI_rna04;Dbxref="SEED:fig|1306405.12.rna.4";locus_tag="DDI_rna04";product="tRNA-Leu";note="tRNA-Leu-GAG"
422042	422128	+			Parent=tRNA4
422188	422264	+			Name=DDI_rna05;Dbxref="SEED:fig|1306405.12.rna.5";locus_tag="DDI_rna05"
422188	422264	+			ID=tRNA5;Name=DDI_rna05;Dbxref="SEED:fig|1306405.12.rna.5";locus_tag="DDI_rna05";product="tRNA-Met";note="tRNA-Met-CAT"
422188	422264	+			Parent=tRNA5
422513	422935	+	DDI_0451	hypothetical protein
422957	424447	+	DDI_0452	Transcription termination protein NusA
424473	427190	+	DDI_0453	Translation initiation factor 2
427265	427666	+	DDI_0454	Ribosome-binding factor A
427666	428622	+	DDI_0455	tRNA pseudouridine synthase B
428731	429000	+	DDI_0456	SSU ribosomal protein S15p
429251	431371	+	DDI_0457	Polyribonucleotide nucleotidyltransferase
431499	432383	+	DDI_0458	Lipoprotein nlpI precursor
432564	434450	+	DDI_0459	DEAD-box ATP-dependent RNA helicase CshA
434516	435535	-	DDI_0460	hypothetical protein
435653	436531	-	DDI_0461	Putative protease
436550	437548	-	DDI_0462	Putative protease
437637	437771	-	DDI_0463	hypothetical protein
437867	438391	+	DDI_0464	Putative lipid carrier protein
438385	438888	+	DDI_0465	Acetyltransferase
438875	439177	-	DDI_0466	putative endonuclease containing URI domain
439603	440382	+	DDI_0467	Deoxyribose-phosphate aldolase
440445	441776	+	DDI_0468	Thymidine phosphorylase
441841	443064	+	DDI_0469	Phosphopentomutase
443164	443889	+	DDI_0470	Purine nucleoside phosphorylase
444012	445250	-	DDI_0471	hypothetical protein
445252	446184	-	DDI_0472	Putative membrane protein
446184	446843	-	DDI_0473	YggS%2C proline synthas
446846	447172	-	DDI_0474	Adenine phosphoribosyltransferase
447418	448356	-	DDI_0475	Cysteine synthase B
448670	449131	-	DDI_0476	hypothetical protein
449469	450740	-	DDI_0477	Type I restriction-modification system%0Aspecificity subunit S
450733	452367	-	DDI_0478	Type I restriction-modification system%0ADNA-methyltransferase subunit M
452361	455465	-	DDI_0479	Type I restriction-modification system%0Arestriction subunit R
455738	456175	-	DDI_0480	Ribosomal-protein-S18p-alanin acetyltransferase
456150	456569	-	DDI_0481	DNA polymerase III psi subunit
456639	457751	+	DDI_0482	Ribosomal RNA small subunit methyltransferas C
457792	458787	-	DDI_0483	Aldo-keto reductase
458902	459804	+	DDI_0484	transcriptional regulator%2C MerR family
459921	460006	+			Name=DDI_rna06;Dbxref="SEED:fig|1306405.12.rna.6";locus_tag="DDI_rna06"
459921	460006	+			ID=tRNA6;Name=DDI_rna06;Dbxref="SEED:fig|1306405.12.rna.6";locus_tag="DDI_rna06";product="tRNA-Leu";note="tRNA-Leu-CAG"
459921	460006	+			Parent=tRNA6
460038	460123	+			Name=DDI_rna07;Dbxref="SEED:fig|1306405.12.rna.7";locus_tag="DDI_rna07"
460038	460123	+			ID=tRNA7;Name=DDI_rna07;Dbxref="SEED:fig|1306405.12.rna.7";locus_tag="DDI_rna07";product="tRNA-Leu";note="tRNA-Leu-CAG"
460038	460123	+			Parent=tRNA7
460185	460270	+			Name=DDI_rna08;Dbxref="SEED:fig|1306405.12.rna.8";locus_tag="DDI_rna08"
460185	460270	+			ID=tRNA8;Name=DDI_rna08;Dbxref="SEED:fig|1306405.12.rna.8";locus_tag="DDI_rna08";product="tRNA-Leu";note="tRNA-Leu-CAG"
460185	460270	+			Parent=tRNA8
460407	460691	-	DDI_0485	hypothetical protein
460818	461711	-	DDI_0486	Transcriptional regulator of alpha-acetolactat%0Aoperon AlsR
461829	462611	+	DDI_0487	Alpha-acetolactate decarboxylase
462673	464352	+	DDI_0488	Acetolactate synthase%2C catabolic

## Sheet: Table S3-4
Table S3-4: Strain-specific region number 4 identified by Mauve
Positon according Dickeya dianthicola RNS049 (CP017638)
Strat	End	Strand	Locus-Tag	Product
3047069	3047533	-	DDI_2944	Transcriptional regulator%2C AraC family
3047782	3047916	+	DDI_2945	hypothetical protein
3048025	3048246	-	DDI_2946	oxidoreductase%2C short-chai%0Adehydrogenase-reductase family
3048533	3049363	-	DDI_2947	short chain dehydrogenase
3049579	3050193	-	DDI_2948	Collagenase-related protease
3050455	3051462	-	DDI_2949	virulence regulating protein
3051548	3051673	-	DDI_2950	hypothetical protein
3051814	3052188	+	DDI_2951	Mobile element protein
3052386	3053309	-	DDI_2952	Transcriptional regulator%2C LysR family
3053661	3054068	+	DDI_2953	hypothetical protein
3054853	3055038	+	DDI_2954	hypothetical protein
3056079	3057686	+	DDI_2955	Mobile element protein
3058188	3058484	+	DDI_2956	putative transcriptional regulator
3058532	3059620	-	DDI_2957	y4eB gene
3059660	3060475	-	DDI_2958	hypothetical protein
3060707	3060913	-	DDI_2959	putative/UNKNOWN PROTEIN
3060976	3063030	-	DDI_2960	putative plasmid stabilization protein
3063096	3063767	-	DDI_2961	hypothetical protein
3063810	3064058	+	DDI_2962	hypothetical protein
3064558	3066117	+	DDI_2963	hypothetical protein
3066161	3066667	-	DDI_2964	DNA repair protein RadC
3067039	3067530	+	DDI_2965	hypothetical protein
3067630	3069687	+	DDI_2966	hypothetical protein
3069803	3071086	-	DDI_2967	hypothetical protein
3071100	3071915	-	DDI_2968	putative protein Ymh
3072430	3073368	-	DDI_2969	hypothetical protein
3074258	3075598	+	DDI_2970	hypothetical protein
3075615	3076562	-	DDI_2971	Ync
3076546	3077511	-	DDI_2972	Ynd
3077524	3078780	-	DDI_2973	Integrase

## Sheet: Table S3-5
Table S3-5: Strain-specific region number 5 identified by Mauve
Positon according Dickeya dianthicola RNS049 (CP017638)
Strat	End	Strand	Locus-Tag	Product
3295090	3295926	+	DDI_3186	Hypothetical protein
3296221	3298716	+	DDI_3187	CRISPR-associated helicase Cas3
3298720	3300243	+	DDI_3188	CRISPR-associated protein%2C Cse1 family
3300257	3300823	+	DDI_3189	CRISPR-associated protein%2C Cse2 family
3300816	3301463	+	DDI_3190	CRISPR-associated protein%2C Cse3 family
3301495	3302529	+	DDI_3191	CRISPR-associated protein%2C Cse4 family
3302811	3303257	+	DDI_3192	CRISPR-associated protein%2C Cse3 family
3303258	3304133	+	DDI_3193	CRISPR-associated protein Cas1
3304276	3304398	+	DDI_3194	hypothetical protein
3305643	3306059	-	DDI_3195	Mobile element protein
3306118	3306426	-	DDI_3196	Mobile element protein
3306423	3307445	-	DDI_3197	Mobile element protein

## Sheet: Table S3-6
Table S3-6: Strain-specific region number 6 identified by Mauve
Positon according Dickeya dianthicola RNS049 (CP017638)
Strat	End	Strand	Locus-Tag	Product
3518869	3519192	-	DDI_3400	Tail fiber assembly protein
3519489	3520028	-	DDI_3401	Phage tail fiber protein
3520010	3520258	+	DDI_3402	hypothetical protein
3520349	3520915	-	DDI_3403	hypothetical protein
3520917	3522029	-	DDI_3404	Phage baseplate
3522020	3522367	-	DDI_3405	putative bacteriophage baseplate protei
3522458	3522721	+	DDI_3406	hypothetical protein
3522722	3523306	-	DDI_3407	hypothetical protein
3523303	3524469	-	DDI_3408	Gene D protein
3524457	3524669	-	DDI_3409	Putative inner membrane protein
3524672	3525559	-	DDI_3410	hypothetical protein
3525559	3528030	-	DDI_3411	hypothetical protein
3528072	3528350	+	DDI_3412	hypothetical protein
3528313	3528459	-	DDI_3413	hypothetical protein
3528410	3528730	-	DDI_3414	hypothetical protein
3528860	3529063	-	DDI_3415	Phage protein
3529073	3529594	-	DDI_3416	Putative phage tail core protein
3529594	3531015	-	DDI_3417	Phage tail sheath monome
3531005	3531229	-	DDI_3418	Putative cytoplasmic protein
3531226	3531693	-	DDI_3419	hypothetical protein
3531693	3532139	-	DDI_3420	Mu-like prophage FluMu protein gp36
3532141	3532497	-	DDI_3421	putative membrane protein
3532508	3533443	-	DDI_3422	Phage protein
3533461	3534561	-	DDI_3423	Phage protein
3534756	3535205	-	DDI_3424	Putative virion morphogenesis protein
3535202	3535990	-	DDI_3425	Phage (Mu-like) virion morphogenesis protein
3536004	3537497	-	DDI_3426	Mu-like prophage FluMu protein gp29
3537497	3538813	-	DDI_3427	Phage terminase%2C large subunit
3538810	3539358	-	DDI_3428	Phage terminase small subunit
3539358	3539669	-	DDI_3429	Phage protein
3539662	3539991	-	DDI_3430	putative membrane protein
3539988	3540593	-	DDI_3431	Lipoprotein%2C phage-associated
3540613	3541341	-	DDI_3432	Phage lysin
3541344	3541688	-	DDI_3433	Phage protein
3541765	3542157	-	DDI_3434	hypothetical protein
3542238	3542381	+	DDI_3435	hypothetical protein
3542675	3542926	-	DDI_3436	hypothetical protein
3543224	3543634	-	DDI_3437	Transcriptional regulator%2C XRE family
3543724	3543885	-	DDI_3438	hypothetical protein
3544050	3544214	+	DDI_3439	hypothetical protein
3544217	3544522	+	DDI_3440	Transcriptional regulator%2C IclR family
3544538	3545464	+	DDI_3441	Phage protein
3545465	3547231	+	DDI_3442	Phage transposase
3547245	3548396	+	DDI_3443	Eha
3548617	3548793	-	DDI_3444	hypothetical protein
3548792	3549310	+	DDI_3445	putative host-nuclease inhibitor protein
3549310	3549609	+	DDI_3446	hypothetical protein
3549593	3550300	+	DDI_3447	hypothetical protein
3550454	3550720	+	DDI_3448	hypothetical protein
3550717	3551097	+	DDI_3449	DNA-binding protein rdgB

## Sheet: Table S4
Table S5: Prophage in Dickeya dianthicola identified using Phaster
	Positon according Dickeya dianthicola strains
	D. dianthicola LAR.16.03.LID(CP038499)					D. dianthicola ME23(CP031560)			D. dianthicola RNS049(CP017638)
Lenth	21,9Kb	46Kb	10,9Kb	55,3Kb	13,9Kb	50Kb	23,5Kb	35,1Kb	44,2Kb	10,3Kb	7,3Kb	26,7Kb	16,6Kb	36,3Kb
Completness	incomplete	intact	incomplete	intact	incomplete	intact	incomplete	intact	intact	incomplete	incomplete	intact	incomplete	intact
Score	50	150	50	150	30	150	60	150	150	40	40	150	30	93
Total protein	22	35	15	65	6	53	24	49	56	13	10	37	6	54
Position	448460-470408	829321-875343	2354535-2365448	2656262-2711595	3165284-3179206	836791-886819	2545282-2568840	3274915-3310077	361591-405798	582001-592323	1879335-1886650	2298189-2324958	2626405-2643039	3514769-3551097

[truncated: 3 more sheets: Table S5, Table S6, Table S7]
